# Supplementary material for: Genetic and clinical characterization of a novel FH founder mutation in families with hereditary leiomyomatosis and renal cell cancer syndrome
Source: Orphanet J Rare Dis. 2024 Jan 26;19:26. doi: 10.1186/s13023-024-03017-z (PMC10811853; doi:10.1186/s13023-024-03017-z)
Supplement: Supplementary file 2 — Additional file 2: Table S1. The most recent common ancestor age estimation of families carrying the FH c.1118A > G founder mutation (highlighted), as assessed based on single marker method calculations. [file 13023_2024_3017_MOESM2_ESM.xlsx]

## Sheet: Table S1-TMRCA
	TABLE S1 The most recent common ancestor age estimation of families carrying the FH c.1118A>G founder mutation (highlighted), as assessed based on single marker method calculations
	MARKER	ALLELE SIZE (bp)	FREQUENCY FOR MARKER ALLELE ON		LD (δ)	PHYSICAL DISTANCE (kb)	GENETIC DISTANCE (cM)	GENETIC DISTANCE (M)	RECOMBINATION FRACTION (θ)	ESTIMATED AGE (generations)
			Mutation-Bearing Chromosomes (Pd)	Normal Chromosomes (Pn)
	D1S2785	170	0,741 (20/27)	0,05 (2/40)	0.727	789.091	1.24	0.0124	0.0123975	25.5575
	D1S304	174	1 (23/23)	0,450 (18/40)	1	377.182	-	-	-	-
	D1S180	178	0,852 (23/27)	0,100 (4/40)	0.836	300.639	-	-	-	-
	D1S204	170	1 (27/27)	0,65 (26/40)	1	59.487	-	-	-	-
	rs1060499643	FH c.1118A>G	1 (27/27)	0 (0/40)	-	-	-	-	-	-
	D1S547	294	0,888 (24/27)	0,100 (4/40)	0.876	90.074	-	-	-	-
	D1S2842	229	0,519 (14/27)	0,05 (2/40)	0.494	1206.86	5.95	0.0595	0.0592207	11.5521
