# Supplementary material for: Genetic and clinical characterization of a novel FH founder mutation in families with hereditary leiomyomatosis and renal cell cancer syndrome
Source: Orphanet J Rare Dis. 2024 Jan 26;19:26. doi: 10.1186/s13023-024-03017-z (PMC10811853; doi:10.1186/s13023-024-03017-z)
Supplement: Supplementary file 3 — Additional file 3: Table S2. Phenotype–genotype correlations. Abbreviations: LoF, loss of function; OR, odds ratio; *, χ2 test. [file 13023_2024_3017_MOESM3_ESM.xlsx]

## Sheet: Table S2-Pheno-Genotype correl
	TABLE S2 Phenotype–genotype correlations. Abbreviations: LoF, loss of function; OR, odds ratio; *, X2 test
		c.1118A>G	LoFref	p-value*
		n(%)	n(%)
	Cutaneous leiomyoma (CLM)	64 (64.6)	21 (51.2)	0.138
	Uterine leiomyoma (ULM)	50 (98.0)	18 (72.0)	0.002
	Renal cyst (RCy)	36 (42.4)	8 (21.1)	0.022
	Renal cell carcinoma (RCC)	10 (10.4)	6 (14.3)	0.716
